# Supplementary material for: Liquefaction of Ruscus aculeatus Branches into Bio-Polyols: Process Optimization and Polyol Characterization
Source: Polymers (Basel). 2026 Apr 3;18(7):880. doi: 10.3390/polym18070880 (PMC13074745; doi:10.3390/polym18070880)
Supplement: Supplementary file 1 [file polymers-18-00880-s001.zip]

Archive with 1 entries (1 files):
- polymers-4204453-supplementary.pdf
